# Supplementary material for: Impact of intra‐tumoral immunity on predicting response and survival after neoadjuvant cisplatin‐based chemotherapy in patients with muscle invasive bladder cancer
Source: Cancer Med. 2024 Aug 9;13(15):e70088. doi: 10.1002/cam4.70088 (PMC11310761; doi:10.1002/cam4.70088)
Supplement: Supplementary file 1 — Table S1. List of Illumina probes differentially expressed (p ≤ 0.01; FC ≥1.5) in pCR versus non‐pCR MIBC patients prior to neoadjuvant chemotherapy. [file CAM4-13-e70088-s002.xlsx]

## Sheet: S1 table 
Supplementary Table S1: List of Illumina probes differentially expressed (P ≤0.01; FC ≥ 1.5) in pCR vs non-pCR MIBC patients prior to neoadjuvant chemotherapy
Gene Name	logFC	PValue
KLK8	-8.5517	2.04e-16
ALB	-8.415	1.9e-18
MYO3A	-8.1416	1.96e-16
HEPACAM2	-7.9663	4.04e-17
CTRC	-7.8486	4.59e-17
KLK13	-7.7065	1.68e-14
KLK6	-7.525	5.51e-16
TRPM5	-7.4482	2.69e-16
DNAH10	-7.3818	3.31e-16
CPLX2	-7.3814	1.71e-15
RGS13	-7.2052	9.69e-15
RNF182	-7.1122	6.57e-15
VWA5B2	-7.0582	1.27e-14
ST18	-7.0384	5.56e-15
KCNH6	-7.0142	7.75e-14
PCDH20	-6.5418	1.07e-13
SULT4A1	-6.4881	8.9e-13
CHAT	-6.4569	5.14e-12
IQCJ	-6.4469	1.34e-13
SRL	-6.4366	1.51e-13
MUC6	-6.14	7.23e-13
SH2D7	-6.0909	2.51e-11
FLG	-6.0645	1.88e-12
INSM1	-5.9846	4.69e-12
CALHM3	-5.8715	6.05e-10
C1QL2	-5.8702	1.88e-11
GSTA2	-5.814	9.37e-12
TDRD1	-5.7925	2.31e-11
PROSER2-AS1	-5.7306	2.85e-11
SLC10A4	-5.7289	3.02e-09
KLK7	-5.673	3.35e-10
LINC00520	-5.6653	1.19e-09
GAL	-5.6426	8.23e-10
PEX5L	-5.6351	1.15e-10
KCTD8	-5.5991	1e-09
MGAT5B	-5.5865	5.86e-11
GRIN3A	-5.5578	3.59e-11
LINC00202-1	-5.5578	3.36e-11
CNTFR	-5.5548	8.42e-10
WT1-AS	-5.5086	1.25e-07
TFAP2B	-5.5052	4.71e-11
DLX2	-5.4831	8.17e-10
CDH12	-5.3447	1.61e-10
MSLN	-5.3063	1.83e-09
TLX1	-5.3046	9.11e-10
TUBB2B	-5.2816	2.89e-10
PAK3	-5.2508	3.44e-10
BARX1	-5.216	8.18e-10
CAMK2B	-5.2151	7.28e-10
SCHIP1	-5.2091	5.67e-10
LOC93432	-5.2064	5.74e-08
ELFN2	-5.2017	6.79e-10
ACTN3	-5.1893	2.61e-09
KRT4	-5.1332	4.54e-10
TAS1R1	-5.0945	2.65e-07
CHRNB2	-5.0753	3.7e-09
LIPK	-5.0624	2.7e-08
SLC14A2	-5.0224	1.78e-08
CACNA1B	-4.9671	2.09e-09
HMP19	-4.7858	2.74e-08
ESPNL	-4.7484	7.42e-09
POU2F3	-4.6913	6.45e-09
DNER	-4.6907	2.34e-06
ASTN1	-4.6085	1.26e-07
CIDEA	-4.6036	2.96e-08
KCNH3	-4.5953	2.02e-08
PPM1E	-4.5089	5.29e-08
GUCA1A	-4.4965	1.24e-07
TMPRSS11E	-4.4903	3.72e-08
KRTDAP	-4.4564	1e-07
EPYC	-4.439	7.78e-06
LOC100506497	-4.4344	1.16e-07
LINGO2	-4.4296	1.99e-07
PGLYRP4	-4.4257	1.22e-07
SLC25A52	-4.4037	1.38e-06
JPH3	-4.3919	6.31e-07
FADS6	-4.3872	2.7e-07
CDK5R2	-4.3712	2.63e-06
LINC00704	-4.3646	8.83e-08
DLL3	-4.3022	8.58e-07
DPY19L2P1	-4.2959	5.12e-07
VGF	-4.2952	1.06e-07
WFDC5	-4.2932	2.62e-06
CALML5	-4.2909	1.04e-07
BMX	-4.273	1.31e-07
LINC00511	-4.2584	1.21e-07
ASCL2	-4.2468	9.98e-08
LRRC16B	-4.2462	1.14e-07
EN1	-4.2326	1.43e-07
TEX15	-4.2175	1.37e-07
NELL1	-4.2023	1.47e-07
C1orf61	-4.1973	6.99e-06
PRLR	-4.1872	1.27e-07
MRPL23-AS1	-4.1753	2.02e-07
GNG4	-4.1729	1.55e-07
KIAA1239	-4.1728	3.23e-07
NTRK2	-4.1694	1.53e-07
SCEL	-4.1554	1.67e-07
SLC16A9	-4.1204	3.83e-07
KRT16P2	-4.1127	3.45e-06
LINC00693	-4.1106	1.48e-06
AMHR2	-4.0831	1.14e-05
ESPNP	-4.0774	5.48e-07
NMU	-4.0714	3.37e-07
HCN4	-4.0661	1.43e-06
CHIT1	-4.0632	3.23e-07
GABRG2	-4.0593	1.83e-06
MYH16	-4.053	3.26e-06
PCDHA1	-4.0295	3.67e-06
PPAPDC1A	-4.0285	4.21e-07
CALB2	-4.0198	7.71e-07
MUC5B	-4.01	3.6e-07
CAMKV	-4.0077	6.22e-06
SUMO1P1	-3.9918	9.52e-06
SLC38A3	-3.9917	9.5e-07
NXPH1	-3.9876	8.71e-06
CCK	-3.9727	9.78e-06
HMGA2	-3.9673	4.94e-07
VCX3B	-3.9653	7.63e-05
KCNC1	-3.9634	1.98e-06
ZNF728	-3.9583	1.46e-06
TMEM63C	-3.9333	1.4e-06
INHBE	-3.9332	2.53e-06
RIMS4	-3.9217	1.07e-06
UNC80	-3.918	1.53e-06
CPLX3	-3.9123	1.04e-06
KCTD16	-3.9104	1.24e-06
MYLK4	-3.8935	7.64e-07
LOC284260	-3.8926	2.63e-06
SOHLH1	-3.892	5.03e-06
SPRR1B	-3.8892	8.05e-07
DPY19L2P4	-3.8538	3.85e-06
LOC574538	-3.8513	9.27e-07
TH	-3.8475	1.36e-06
EYS	-3.8386	7.19e-06
TMEM151B	-3.833	1.51e-05
CCDC78	-3.8317	1.95e-06
ECEL1	-3.8026	2.35e-06
LOC643401	-3.7764	1.7e-06
TMEM132C	-3.7497	2.94e-06
ARC	-3.7494	2.27e-05
KCNN1	-3.7449	6.02e-06
KRT81	-3.7449	2.54e-06
PAX6	-3.7191	2.02e-06
FGF13	-3.715	2.68e-06
UNC13A	-3.7075	2.16e-06
LMAN1L	-3.7002	5.65e-06
ATP1A3	-3.6971	3.46e-06
MDGA2	-3.6791	7.05e-06
TMPRSS11A	-3.6781	9.99e-06
TFF3	-3.6766	3.22e-06
DDN	-3.6747	4.99e-06
PLCXD3	-3.6679	2.51e-06
AHRR	-3.6635	2.59e-06
NPTX1	-3.6609	2.95e-06
TENM2	-3.6564	3.46e-06
THBS4	-3.6504	2.76e-06
MAP7D2	-3.6446	3.05e-06
HOXC9	-3.6405	5.13e-06
DBC1	-3.6386	1.33e-05
FBP2	-3.6186	4.55e-05
S100A8	-3.6098	3.35e-06
HRK	-3.6083	3e-05
TCAM1P	-3.6029	4.22e-06
CWH43	-3.6026	4.81e-06
NEFH	-3.5959	6.5e-06
CABP7	-3.5945	5.44e-06
C11orf44	-3.5895	1.41e-05
KIAA1045	-3.5888	4.04e-05
SLC26A7	-3.5868	4.12e-06
FGB	-3.5853	1.83e-05
MIR548AV	-3.5572	0.00045242
GABRB2	-3.5571	7.03e-05
REG4	-3.5516	7.01e-06
ST8SIA2	-3.5444	8.27e-05
LOC441455	-3.5435	1.02e-05
LOC100505839	-3.5431	6.47e-06
KLK2	-3.5388	8.61e-05
PIP5K1B	-3.5355	5.65e-06
LTK	-3.5206	6.99e-06
TRIM36	-3.5199	6.71e-06
LINC00668	-3.5183	1.01e-05
C11orf53	-3.5135	7.37e-06
SLCO5A1	-3.5024	6.86e-06
FRMPD4	-3.4963	8.67e-06
SYP	-3.4824	7.88e-06
GALNT13	-3.4814	9.61e-06
SCG2	-3.4807	9.83e-06
KLK11	-3.4737	9.86e-06
MEGF11	-3.4651	4.12e-05
REREP3	-3.4626	3.25e-05
FAM134B	-3.4539	9.68e-06
SBSN	-3.4527	9.15e-06
COX8C	-3.4471	0.0001759
RNF183	-3.4394	1.11e-05
SLC6A17	-3.4289	1.64e-05
KNDC1	-3.4282	4.18e-05
MYT1	-3.4274	1.26e-05
LMX1B	-3.4263	1.63e-05
APCDD1L-AS1	-3.3916	5e-05
KRT10	-3.3875	1.14e-05
SCN2A	-3.3695	1.36e-05
EEF1A2	-3.3543	1.4e-05
LOC255167	-3.3447	7.48e-05
CLVS1	-3.3407	2e-05
ZNF534	-3.3262	0.00013649
CHRM4	-3.3045	7.73e-05
AFAP1-AS1	-3.2934	1.98e-05
PTPRD	-3.2855	2e-05
CLDN19	-3.2819	6.48e-05
CASP14	-3.2788	2.11e-05
C12orf36	-3.2749	2.13e-05
ITPKA	-3.2706	6.19e-05
NRXN1	-3.2557	2.92e-05
NTNG2	-3.2557	2.46e-05
HIST1H2AD	-3.252	0.00030849
NAA11	-3.2468	2.62e-05
ZYG11A	-3.2385	2.77e-05
CSPG5	-3.2278	4.54e-05
TTR	-3.2172	3.22e-05
SNORD47	-3.2134	0.00037643
ELOVL4	-3.2086	3.51e-05
IGFBPL1	-3.2015	3.41e-05
TM4SF19	-3.1998	0.00030396
RELN	-3.198	3.43e-05
DSG3	-3.197	3.09e-05
FOXA3	-3.1936	0.0001731
HOXC5	-3.1841	0.00011175
FAM189A2	-3.1776	3.98e-05
GPR144	-3.168	0.00034512
CBLN1	-3.161	0.00022578
ATP6V1C2	-3.1602	6.11e-05
TAGLN3	-3.1526	0.00014694
NPB	-3.1512	0.00044864
CERKL	-3.1504	7.67e-05
HOXC8	-3.1473	4.95e-05
GAP43	-3.1428	0.00013907
PIWIL1	-3.1371	0.00088661
ZNF114	-3.1323	5.55e-05
DNAH17	-3.1277	4.87e-05
STEAP1B	-3.1209	7.09e-05
MMP16	-3.1048	5.27e-05
RGS22	-3.0982	7.81e-05
ALOX12	-3.0932	6.07e-05
HES7	-3.0832	0.00026745
DNAJC6	-3.0818	6.33e-05
BHMT2	-3.0776	6.01e-05
TAC1	-3.0759	0.00023453
TFF1	-3.0731	6.02e-05
LOC254559	-3.0642	6.66e-05
KIAA1549L	-3.0611	6.23e-05
DLGAP3	-3.0554	9.29e-05
RPL39L	-3.0533	8.9e-05
MUC16	-3.0503	6.42e-05
FAM184B	-3.0464	0.00024178
CTNND2	-3.0439	8.35e-05
CLDN6	-3.0297	0.00095912
RIMS2	-3.0237	7.62e-05
LOC375196	-3.0174	0.00034686
ZBBX	-3.0136	0.0013631
KIF1A	-3.0079	8.03e-05
ANKS1B	-3.005	8.8e-05
ITGA2B	-2.9961	0.0001277
NCAM2	-2.9949	9.87e-05
AACSP1	-2.9915	0.00011245
LRAT	-2.9821	0.00019687
FGG	-2.9792	0.00043739
GSTA1	-2.9769	0.00010498
C9	-2.9607	0.00053086
LOC650368	-2.9471	0.00016262
TTC16	-2.9448	0.00023167
SHISA8	-2.9443	0.00052182
FRMD5	-2.9319	0.00014835
MIR3978	-2.9291	0.0014633
DRD1	-2.9272	0.00013304
SNTG2	-2.9264	0.00027768
LOC285626	-2.9246	0.0018473
ABCA17P	-2.9217	0.0014149
MGC2889	-2.921	0.00021464
MAST1	-2.919	0.00014667
HIST1H4F	-2.9171	0.00014338
NLRP7	-2.9171	0.00023863
LRRC26	-2.9162	0.00046683
HRASLS	-2.9129	0.00026737
LRRC10B	-2.9105	0.0006229
KLHL14	-2.9052	0.0002562
PART1	-2.9049	0.00016204
BCL2L10	-2.9039	0.00040608
KIAA2022	-2.902	0.00018023
ISM2	-2.901	0.00037717
NBPF4	-2.8953	0.00044521
LINC00639	-2.8906	0.00016838
A2ML1	-2.8889	0.00014824
C7	-2.885	0.0001518
CCDC108	-2.8802	0.0011238
HAS1	-2.874	0.0017355
CDKL2	-2.8719	0.00019556
LOC649395	-2.8697	0.00078711
LHFPL5	-2.8675	0.00039629
PRSS1	-2.8651	0.00067057
FAM150A	-2.8635	0.00023043
SLC39A2	-2.8576	0.00020602
SLC4A8	-2.8534	0.00018476
GSG1	-2.8532	0.0013563
ATP6V0D2	-2.8498	0.0004054
LAMC2	-2.8472	0.00017731
PGLYRP3	-2.8471	0.00027454
FAM81A	-2.8424	0.00022466
MATN4	-2.8421	0.0013146
PCDH19	-2.839	0.0001971
TMEM151A	-2.8348	0.0005797
LRRN2	-2.8264	0.00028225
STMN4	-2.8254	0.0011243
SGK110	-2.8234	0.0009457
LPPR1	-2.8194	0.00034833
ANXA10	-2.8191	0.00020879
PEG10	-2.8156	0.00020894
SIGLEC11	-2.8066	0.00027573
SEZ6	-2.8033	0.00064873
NT5E	-2.8012	0.00022583
OR8G2	-2.7991	0.00032728
VWDE	-2.7991	0.00023064
OR8G1	-2.7979	0.00047342
KC6	-2.7903	0.00027123
SLC25A35	-2.7883	0.00024239
IGSF5	-2.7873	0.00080551
SYT12	-2.7867	0.00025993
HOXC10	-2.781	0.00035048
ASTN2	-2.7799	0.00025377
DLG2	-2.779	0.00026642
EMILIN3	-2.7778	0.00047192
XGPY2	-2.7776	0.00046388
S100A14	-2.7726	0.00025535
SERPINB7	-2.7599	0.00033317
CHODL	-2.7531	0.001346
AK5	-2.75	0.00036161
SYN2	-2.744	0.00040832
RIMBP2	-2.7386	0.00047942
GRIK2	-2.7311	0.00036706
ADD2	-2.73	0.00039201
SH3GL2	-2.7204	0.00050455
CYP2W1	-2.7172	0.000342
ABCG8	-2.7143	0.00046877
MT1G	-2.7124	0.0010299
KRT6B	-2.7116	0.00036065
CHL1	-2.7075	0.00038478
SERPINB5	-2.6992	0.00036443
WDR11-AS1	-2.6986	0.00079067
NRK	-2.6984	0.00038343
C9orf173	-2.6785	0.0017637
NCCRP1	-2.6681	0.00044173
TOX	-2.6674	0.00043728
DMC1	-2.6625	0.00056411
CKMT2	-2.6489	0.00067138
MORN3	-2.6479	0.00058652
RASGRF2	-2.6438	0.00047605
C5orf27	-2.6425	0.00094559
MYEOV	-2.6358	0.00048758
FHAD1	-2.6348	0.00049517
STC1	-2.6329	0.00049812
DLX1	-2.6297	0.00082427
IL1B	-2.6166	0.00054188
PGAM2	-2.6143	0.0013135
PTPRZ1	-2.6123	0.00058735
C11orf93	-2.611	0.00056568
GALNT5	-2.6109	0.00055852
FXYD4	-2.6086	0.00056052
OPRK1	-2.596	0.00091998
LPPR3	-2.5923	0.0022958
TFF2	-2.5919	0.00070068
TLX2	-2.5906	0.0030476
GPR156	-2.5905	0.0008006
C2CD4A	-2.5877	0.00067511
PRG2	-2.5791	0.0014371
SYT3	-2.5736	0.0019081
TENM1	-2.5723	0.00065929
RAET1L	-2.5704	0.0015592
HES6	-2.563	0.00072244
RBM20	-2.5623	0.00077463
YBX2	-2.5613	0.0011591
FLJ33534	-2.5577	0.00090823
LOC100996291	-2.5572	0.0010483
FIGNL2	-2.5565	0.00076446
SLC28A2	-2.5512	0.00090886
SNORD82	-2.5378	0.0044076
APLP1	-2.5342	0.00091206
HFM1	-2.5321	0.0016551
KCNJ11	-2.5303	0.00095846
CA8	-2.5246	0.00096587
ZNF432	-2.519	0.00084114
PKP1	-2.5186	0.00084104
SDR16C5	-2.5175	0.001401
UNC79	-2.5146	0.001033
EPHA8	-2.5124	0.0029041
ARTN	-2.5097	0.00099362
LEFTY2	-2.5095	0.0022574
TMEM171	-2.5091	0.0012307
FAM171A1	-2.5081	0.00089313
CALB1	-2.5061	0.00088682
MIR548D1	-2.5061	0.0027327
STAB2	-2.5007	0.0011869
PROX1	-2.4893	0.0010144
BRSK2	-2.4827	0.0012187
RAC3	-2.4801	0.0010298
PCAT1	-2.4774	0.0011018
GRIA2	-2.465	0.0049944
SLC5A5	-2.4623	0.0014781
LHX9	-2.4587	0.0013969
C3orf30	-2.4581	0.0065994
LOC728739	-2.4523	0.0084582
LAMB4	-2.4489	0.0015717
SLC1A2	-2.4488	0.0012355
S100A9	-2.4471	0.0011495
MAGEA4	-2.4459	0.0011856
CHN2	-2.4427	0.0011981
GBA3	-2.4411	0.0015101
HOXC11	-2.4392	0.0018085
HNF1A	-2.439	0.0013244
LOC646999	-2.4343	0.0028629
DPY19L2P2	-2.4287	0.0013767
LOC440910	-2.4207	0.001398
UCA1	-2.4202	0.0012953
CLCA4	-2.4197	0.0013527
DMRTA2	-2.3953	0.0016683
RP1L1	-2.3936	0.0022847
HIST1H1A	-2.3911	0.0015781
TBR1	-2.3878	0.0091328
MIR425	-2.3858	0.0078162
MIR2052	-2.3797	0.0078592
CCL7	-2.3741	0.0083301
HPDL	-2.3666	0.002263
CCDC85A	-2.3653	0.002032
LOC441461	-2.3645	0.0075908
SPINK5	-2.3636	0.0016783
LY6D	-2.3628	0.0016865
LYPD1	-2.3618	0.0018059
CACNA1G	-2.3594	0.0021277
DIRAS3	-2.3577	0.002493
SPRR2A	-2.3572	0.0017819
ARHGEF26-AS1	-2.354	0.0024627
ALX1	-2.3533	0.002419
CTAGE6P	-2.3526	0.0071
B3GALT2	-2.3517	0.0054428
DHRS4L1	-2.3497	0.0069372
SMA5	-2.3489	0.0050986
ZNF365	-2.3449	0.0018813
MLXIPL	-2.3407	0.0019107
CAMK2N2	-2.3392	0.0022844
GRIN1	-2.3371	0.0026424
C17orf104	-2.3301	0.008077
EFNB3	-2.3293	0.0021124
PCDHA5	-2.3285	0.0022902
GSTM3	-2.3255	0.0019763
PCDHA2	-2.3221	0.0029072
C7orf33	-2.3212	0.0056374
HCG4	-2.3202	0.002391
LIPC	-2.3202	0.002135
GRIK4	-2.3155	0.0030188
CNKSR2	-2.3153	0.0027223
HLA-DQA2	-2.3068	0.0023658
SNORD81	-2.3015	0.01031
NRCAM	-2.3011	0.002218
HOXC6	-2.2993	0.0024737
CHST9	-2.2982	0.0030879
GPR143	-2.2941	0.0025487
GABRQ	-2.2873	0.0030143
RTBDN	-2.2815	0.0071836
C20orf26	-2.276	0.0049864
NR1H4	-2.2733	0.0025666
KISS1R	-2.2697	0.0077861
PHGR1	-2.2691	0.003365
UNC5B-AS1	-2.2669	0.005076
AZGP1	-2.2638	0.0028627
MGC32805	-2.2638	0.0045518
LOC554223	-2.2628	0.0042442
ZDHHC19	-2.2595	0.0044451
FBXO8	-2.2531	0.0027399
DDX11L2	-2.253	0.0030272
TMEM59L	-2.2498	0.012633
WASH5P	-2.2482	0.0060683
FIBCD1	-2.2467	0.0034354
FLJ39080	-2.2452	0.0032089
CCDC147	-2.2433	0.0041804
FGF12	-2.2417	0.0028818
NEFM	-2.2375	0.0032094
ST8SIA5	-2.2326	0.0088715
MAGEA11	-2.23	0.0041837
IL36RN	-2.2282	0.0031632
OSR2	-2.2252	0.0030575
TGM1	-2.222	0.0032587
LOC285419	-2.2206	0.0034575
LAMA3	-2.2202	0.0030734
COCH	-2.219	0.0031486
NALCN-AS1	-2.2186	0.0051111
LPPR4	-2.2185	0.0033063
CLCNKA	-2.2155	0.0050916
SNORD54	-2.2151	0.0047284
SNORD87	-2.2131	0.0083607
ECHDC3	-2.2097	0.0039395
C19orf77	-2.2085	0.0047057
DMGDH	-2.2084	0.0042063
MAFA	-2.2056	0.0044515
ZNF280B	-2.2023	0.0039864
NPTX2	-2.2	0.0036598
CCL20	-2.1987	0.0040915
HLA-F-AS1	-2.1961	0.0036551
LHX6	-2.1943	0.0036336
TDRD9	-2.1925	0.0042971
LGR6	-2.1888	0.0041883
TAS1R3	-2.1874	0.0040122
BHMT	-2.1846	0.0035585
EREG	-2.1826	0.0036566
OGDHL	-2.1812	0.0039698
ADARB2	-2.1805	0.0085684
FEZF1	-2.1805	0.0042512
PCYT1B	-2.18	0.0056303
ZNF716	-2.18	0.0055652
CA2	-2.1797	0.0037016
LOC339862	-2.1796	0.0037596
FBLL1	-2.1791	0.005735
PCDHB8	-2.1734	0.003954
RTL1	-2.1681	0.004077
NCKAP5	-2.1658	0.0039504
CGREF1	-2.1644	0.0040856
ANP32C	-2.1613	0.008478
ANKRD20A19P	-2.161	0.0042536
ACTL8	-2.1586	0.0063288
ZDBF2	-2.158	0.0040765
COL2A1	-2.1574	0.0040358
LPL	-2.1518	0.0043535
MIR4260	-2.1518	0.0097481
PIN4P1	-2.1479	0.0059512
FAM27A	-2.1478	0.0064923
PCDHA10	-2.1441	0.0046113
FAM196A	-2.143	0.006819
SERHL	-2.1364	0.0090122
CORO2B	-2.1352	0.0049773
PCDHA11	-2.1323	0.0049068
NMNAT3	-2.1112	0.0052642
FBXL16	-2.1095	0.0052214
C3orf67	-2.1076	0.0052117
SLMO1	-2.1069	0.0052382
LTF	-2.1063	0.0051077
LINGO1	-2.1062	0.0052588
TMEM229A	-2.1053	0.0069476
ANKRD33	-2.1042	0.0065079
DCBLD2	-2.0946	0.0051381
ZNF804B	-2.0946	0.0062687
WDR49	-2.0923	0.0099538
FAM184A	-2.0898	0.0056173
GPT	-2.089	0.0059723
COL6A6	-2.0856	0.0057667
CACNA2D3	-2.0778	0.0061223
CCNA1	-2.0772	0.0072902
GPR37	-2.0737	0.0070309
FAM90A1	-2.0734	0.0080636
C18orf56	-2.0726	0.0075363
PCDHA13	-2.0719	0.0067517
ESPN	-2.0685	0.0058066
STXBP1	-2.0672	0.005793
LCT	-2.0647	0.0087648
HOXD11	-2.0645	0.0064673
POM121L10P	-2.064	0.0084568
PODXL	-2.063	0.0058215
FMO2	-2.0606	0.0062985
PCDHA6	-2.0451	0.0075905
CTSE	-2.0432	0.0063481
COL22A1	-2.0416	0.0065347
BNC1	-2.038	0.0070925
KIAA1324	-2.0361	0.0065421
POU5F1B	-2.0332	0.0093449
GOLGA7B	-2.0323	0.0072736
PINLYP	-2.0318	0.0081945
KCNJ12	-2.0307	0.0094137
IGF2BP2	-2.0276	0.0067293
IL12A	-2.0262	0.0098041
CALML3	-2.0254	0.0101
LINC00858	-2.0241	0.0086286
LINC00277	-2.0199	0.013352
RBM38	-2.0192	0.0069662
NFE2L3	-2.0172	0.0070564
CHD5	-2.013	0.0095192
RAD54B	-2.0117	0.0072642
SCN9A	-2.0116	0.0072337
WNT10B	-2.0106	0.0089533
PCDHGB1	-2.0096	0.0073336
OXCT1	-2.008	0.0073067
ACY3	-2.0071	0.010195
STAC	-2.0067	0.008507
CA4	-2.0055	0.0079756
JAKMIP2	-2.0046	0.0079773
TCF24	-2.0028	0.010149
CDH2	-1.9993	0.0081075
FBXO43	-1.9978	0.0084709
CECR7	-1.9957	0.0080868
C2CD4C	-1.9948	0.014872
NRN1	-1.9879	0.0089704
CCDC73	-1.9858	0.010323
GBP6	-1.9842	0.0081199
HEATR4	-1.9818	0.011785
PCDHAC2	-1.9787	0.010101
ATP13A5	-1.9783	0.013489
VSNL1	-1.9769	0.0091911
SNORD12C	-1.9755	0.010452
SERPINB13	-1.9676	0.0086819
LRP4	-1.9665	0.0085431
GPR78	-1.9615	0.008686
SCML2	-1.9549	0.0099547
ONECUT1	-1.9544	0.0094676
SLC1A7	-1.9543	0.0096684
CCDC144C	-1.9538	0.009841
SLC10A6	-1.9519	0.010445
CACNA1A	-1.9517	0.010451
MYC	-1.9481	0.00916
PRIMA1	-1.9457	0.011385
CDH19	-1.9363	0.010095
CDHR5	-1.9332	0.011648
MT1X	-1.9322	0.010214
PROC	-1.93	0.011628
ZNF135	-1.9269	0.010061
RSPO4	-1.9256	0.010572
KCNQ4	-1.9249	0.010398
PROCA1	-1.9249	0.010539
RTN4RL2	-1.9205	0.012076
CKMT1A	-1.9194	0.01122
FZD10	-1.9186	0.010616
OSBPL6	-1.9133	0.011929
MYB	-1.9086	0.010846
PLAT	-1.9065	0.010686
FABP5	-1.9052	0.0108
HS6ST2	-1.9022	0.011009
SLC38A5	-1.9016	0.011281
MYH15	-1.9002	0.013799
DMKN	-1.8989	0.011075
TMEM145	-1.8924	0.013021
SPRR1A	-1.8915	0.011403
CYP1A1	-1.8914	0.012252
AGPAT9	-1.8869	0.012239
ZIC5	-1.8769	0.013401
DTNA	-1.8762	0.012177
FAXC	-1.8745	0.012514
TUBB3	-1.871	0.012291
ROCK1P1	-1.8697	0.013454
DIRAS1	-1.8669	0.013483
BOP1	-1.86	0.01332
HSD17B1	-1.8577	0.013454
SLC26A5	-1.8479	0.014584
CD180	-1.8453	0.013798
PPP1R14C	-1.8415	0.014077
ZNF732	-1.8393	0.014656
PTH2R	-1.8327	0.014765
FAM105A	-1.8271	0.014428
MFI2	-1.8247	0.014549
SCN8A	-1.8202	0.014876
ANO1	-1.8172	0.014889
FCER2	6.6778	7.38e-09
SLC3A1	6.4535	1.41e-09
FAM21B	6.2041	2.64e-08
PGAM1P5	6.1994	4.74e-08
XIST	6.0678	3.62e-09
NHEG1	6.0513	2.11e-06
LOC158434	5.8938	1.76e-07
PNMA5	5.8931	1.21e-08
ASTL	5.7247	3.06e-08
CNTNAP4	5.7079	9.11e-08
LOC389023	5.5554	1.74e-07
MIR4651	5.4777	5.06e-07
CRB2	5.448	3.88e-07
LOC100093698	5.3972	1.2e-07
BEND4	5.2992	1.4e-07
TAC3	5.2724	1.91e-07
SUCNR1	5.2379	1.14e-07
DES	5.1574	1.43e-07
ACTC1	5.078	3.42e-07
HABP2	5.0482	3.93e-07
PRAP1	5.0388	6.6e-07
GPR149	4.9933	3.1e-06
FAM159A	4.9603	1.54e-06
GTF2H2D	4.8906	3.46e-06
MYBPH	4.8844	3.64e-06
PM20D1	4.7528	7.32e-07
TMEM191B	4.7334	6.23e-06
FRMPD1	4.7215	4.02e-06
LINC00689	4.7071	8.91e-06
TNNI3	4.6917	3.86e-06
CLDN10	4.6845	2.48e-06
FAM178B	4.6633	3.9e-06
SGCA	4.6622	7.18e-06
KRT18P55	4.6534	2.98e-06
B3GAT1	4.6403	1.32e-06
FOXN4	4.5896	5.2e-06
CRH	4.5234	1.97e-06
AARD	4.4891	9.86e-06
CASR	4.4654	2.77e-06
MIR3194	4.3755	3.67e-05
SPNS3	4.3668	1.53e-05
FAM46B	4.3411	5.1e-06
CPA6	4.3136	8.04e-06
CNGA3	4.3106	2.12e-05
CFTR	4.2065	6.32e-06
LOC100506013	4.1652	6.67e-05
SLC9A3	4.1574	1.08e-05
SCGB3A1	4.1476	1.61e-05
CADM3	4.11	1.5e-05
SMPX	4.1087	5.77e-05
TPSB2	4.1051	9.23e-06
MIR1295A	4.0599	5.19e-05
INSL3	4.0483	0.00017589
MIR636	4.0428	3.07e-05
MIR92B	4.0194	7.27e-05
MIR24-2	3.9928	2.04e-05
NTRK3	3.9911	2.33e-05
LOC100422737	3.9445	6.69e-05
MIRLET7I	3.9166	5.89e-05
LEFTY1	3.9038	3.15e-05
SLC25A41	3.8826	0.00031106
ADRB3	3.8673	5.69e-05
LOC645638	3.8603	2.49e-05
CNTN6	3.8412	0.00011032
PRSS33	3.8314	5.04e-05
CD19	3.8199	3.96e-05
CHRDL2	3.8193	2.91e-05
C1orf168	3.7986	0.00011545
THRB-AS1	3.7724	0.00014842
NGFR	3.7668	3.9e-05
SRD5A2	3.7615	6.68e-05
TMEM191C	3.7472	0.0002887
GLP1R	3.7259	5.76e-05
LOC389634	3.7236	6.97e-05
LOC100505989	3.7091	9.52e-05
PCDH15	3.7047	0.0002726
TMEFF2	3.7016	0.00019584
SCT	3.6802	0.0012425
ITIH2	3.6696	0.00010647
VAX1	3.6608	8.69e-05
SMTNL2	3.6476	9.88e-05
PKD1L1	3.6313	5.71e-05
NHLRC4	3.6211	9.34e-05
RIMBP3	3.614	0.00018846
SHBG	3.5784	0.0009438
TARP	3.5604	0.00013209
CYP3A43	3.5578	0.00016313
PCP4	3.553	0.00014109
PLD4	3.5518	0.00010881
VNN1	3.5476	8.69e-05
ZIC1	3.5384	0.00024841
FAM169B	3.5217	0.00020473
SLC12A3	3.501	0.00012672
LOC100652999	3.4785	0.000109
HYDIN2	3.4769	0.00048576
MOGAT2	3.4734	0.00086198
PCDH10	3.4715	0.00013779
GPR82	3.4704	0.00015807
PIGR	3.4616	0.00010395
ANO3	3.4611	0.00022518
AQP6	3.455	0.00055495
PI16	3.445	0.00044761
UGT2B15	3.4449	0.00012894
FAIM2	3.4426	0.00019562
DLGAP1-AS3	3.4402	0.00019507
PLA2G2A	3.4394	0.00011856
TACR3	3.4333	0.00033005
GABBR2	3.432	0.00012051
C1orf110	3.429	0.0002262
LOC284100	3.4152	0.00020881
SPAG17	3.4085	0.00012988
FKBP1AP1	3.3941	0.00099038
BAAT	3.3861	0.00016793
KIF19	3.3491	0.00028874
MIR663A	3.3381	0.0020726
PSG4	3.3311	0.00025364
OVCA2	3.3262	0.00021127
NACAP1	3.3235	0.0019256
NLRP12	3.2958	0.00027266
DMBT1	3.2893	0.00021691
NECAB1	3.2881	0.00074468
BEST4	3.2805	0.00033286
UGT2B17	3.2691	0.00065196
ALOX12B	3.2659	0.00025615
SOX10	3.2641	0.00037533
LRRN4CL	3.2541	0.00024347
RSPO2	3.2449	0.00092358
KIAA1456	3.2325	0.00027686
OR51I1	3.2286	0.002398
CNR2	3.2208	0.00048432
WNK4	3.213	0.00029444
MGC27382	3.2087	0.0006483
KRT83	3.2081	0.00088564
LOC100506776	3.2047	0.00029371
LOC152225	3.1995	0.00050415
G6PC	3.1943	0.00058655
SLC6A10P	3.1931	0.00033899
MYH11	3.1892	0.00028296
SLC45A2	3.1849	0.0003398
MIR23A	3.1846	0.00033182
ADH4	3.1751	0.00051647
ELAVL2	3.173	0.0005009
NME9	3.172	0.0006005
LINC00264	3.1688	0.00056279
IDO2	3.1557	0.0005217
BEGAIN	3.1549	0.00044143
ADRA2B	3.1519	0.00038576
SLC5A7	3.1446	0.00038175
WSCD2	3.1421	0.00034549
MUC2	3.1371	0.00034187
MIR142	3.1164	0.00056552
LOC285696	3.1155	0.00082473
HPD	3.1148	0.0023567
DUOXA2	3.1052	0.00043306
CRHR2	3.1021	0.0012088
MIR5010	3.0942	0.00054725
HS3ST4	3.0886	0.00081759
CLEC4D	3.068	0.0020643
LOC646278	3.0548	0.00071008
SSTR5	3.0439	0.0011891
TOMM20L	3.0283	0.0016528
APOD	3.0197	0.00052722
SEZ6L	3.0164	0.00072749
CASQ2	3.0063	0.00075148
CCDC177	3.0035	0.0014971
BLK	2.9854	0.0011235
ICAM4	2.9722	0.00099604
SPAG6	2.9714	0.0029038
RYR3	2.9658	0.00076894
LCNL1	2.9629	0.00088049
MIR5694	2.9623	0.00097242
HPN	2.959	0.00087259
HPSE2	2.9563	0.00075393
CX3CR1	2.9433	0.00080407
MIR933	2.9388	0.0013359
SFTPA1	2.9371	0.00198
MS4A7	2.9348	0.00070477
CHST4	2.9272	0.00094958
PGM5	2.9242	0.00078766
SLC25A18	2.9241	0.0016522
SCRG1	2.9174	0.0062687
DDX11L10	2.9127	0.0024811
ANKRD30BL	2.9108	0.003248
MIR744	2.9101	0.0023349
44805	2.9024	0.00082628
FXYD1	2.8946	0.0013595
TMEM233	2.8854	0.0011486
TMPRSS7	2.8795	0.0014812
HSPB2	2.8713	0.001175
CXCR5	2.8689	0.0012936
ANKRD20A9P	2.8673	0.0010572
RGL4	2.863	0.0013353
CNN1	2.8593	0.00094545
RMST	2.8549	0.0013723
TLL1	2.8523	0.0011212
TUBAL3	2.8502	0.0014345
PZP	2.8459	0.0015405
MIR3648	2.845	0.00096019
STAC2	2.8423	0.0012735
PTCHD2	2.8368	0.0010674
CST1	2.8362	0.0010047
LOC100131655	2.8281	0.0014647
P2RY12	2.827	0.002868
DPP10	2.8218	0.0014237
METTL24	2.8157	0.0016584
PNOC	2.8109	0.001769
CCDC114	2.8097	0.0012995
FLJ42969	2.8084	0.0033913
OLIG1	2.8016	0.0022566
C18orf61	2.8013	0.0013025
SULT1C2	2.7965	0.0011957
TMEM35	2.7959	0.0017392
TCP10L	2.7957	0.003134
FAM189A1	2.7955	0.0012689
OR52N1	2.7853	0.0029402
PNMT	2.7786	0.001648
PRDM16	2.7748	0.0013909
WISP2	2.7703	0.0024987
SLC10A1	2.7692	0.0031318
GNG10	2.7599	0.0079105
SLC7A9	2.7594	0.0020643
LOC100129858	2.7476	0.0023796
APOA2	2.747	0.001423
PDZRN4	2.7432	0.002381
MIR27A	2.7421	0.0018781
DIO1	2.7415	0.002262
MPV17L	2.7378	0.001453
CXorf65	2.7341	0.0019822
HLA-DRB5	2.7329	0.0014286
DARC	2.724	0.0017518
RHCG	2.7215	0.0015811
MED18	2.7152	0.0015193
SIRPD	2.7151	0.0062973
MIR30E	2.7099	0.0054397
KIRREL3	2.7056	0.003928
SULT2A1	2.7031	0.0017441
APOBEC3A	2.6917	0.0018956
MIR4296	2.6917	0.0023649
CSDC2	2.6891	0.0017804
FOSB	2.6802	0.0016992
SLC52A1	2.6792	0.0018854
LOC100506035	2.6777	0.006754
UGT1A8	2.6717	0.002059
CCL19	2.6694	0.0021438
REN	2.6679	0.0025
ALMS1P	2.6585	0.0027497
MYO15A	2.6571	0.0020723
LRRC55	2.6511	0.0036831
LOC284379	2.651	0.0019321
MIRLET7G	2.651	0.0048895
PSORS1C2	2.6459	0.0022557
LOC400548	2.6457	0.012921
ONECUT2	2.6378	0.0019662
LOC100134368	2.6247	0.0022921
VWA5B1	2.6112	0.0024016
C6orf223	2.6101	0.002294
CSF3	2.608	0.0033908
GPR15	2.6014	0.0057808
IDH1-AS1	2.6014	0.0094289
SH2D5	2.6008	0.0027413
SLC6A2	2.5995	0.0026463
MIR203	2.5977	0.0036981
PTGIS	2.5954	0.0022793
MIR128-1	2.5895	0.00665
NAPSA	2.5874	0.0030683
RASAL3	2.587	0.0023799
SLC5A9	2.5762	0.0026448
SNORA11B	2.5732	0.0032023
KCNH4	2.5728	0.0027964
NKAIN4	2.5649	0.0053674
SLC25A21	2.5631	0.0042347
CXCL6	2.5545	0.0026949
MYOM1	2.5524	0.0027752
TCL1A	2.5518	0.0083273
DPY19L2P3	2.5457	0.003821
C12orf42	2.5427	0.0086468
MMP7	2.5358	0.002774
SELE	2.5336	0.0030405
MKRN7P	2.5257	0.0042686
ABCA13	2.5231	0.0028968
NTNG1	2.5225	0.0032135
ELN	2.5219	0.0029338
CFP	2.5181	0.0035585
NHLH2	2.5168	0.0065493
LRRC37A4P	2.516	0.0030072
SULT1B1	2.5148	0.0035895
ZBTB16	2.5066	0.0034746
SLC5A1	2.5052	0.0034252
MMP10	2.5046	0.0031444
SOD3	2.5039	0.0031055
GPR25	2.5016	0.01144
PWRN1	2.4983	0.003873
CNGB1	2.4977	0.0034364
ZNF837	2.4962	0.0034281
BIRC7	2.4944	0.0041586
TMEM56-RWDD3	2.4931	0.0047446
NMNAT2	2.4836	0.0034654
MIR99B	2.48	0.0052253
PKDCC	2.4795	0.0034365
RGS9	2.4758	0.0042323
KIF26A	2.4746	0.0036599
SERPINA4	2.474	0.0052856
PRUNE2	2.4684	0.0035276
SLC2A4	2.4667	0.0049171
S1PR4	2.4664	0.0041173
LOC643669	2.461	0.0053018
GRPR	2.4576	0.0060816
LOC100506321	2.4543	0.010482
C2orf72	2.4494	0.0039371
UGT2B11	2.4449	0.0069601
HAR1A	2.4347	0.012337
ADAM33	2.4306	0.0040349
LOC100128164	2.4295	0.0075891
MIR4308	2.4266	0.0084856
SHISA6	2.4231	0.0045455
COL4A3	2.4228	0.0043785
TLE6	2.4163	0.0046575
STXBP6	2.4086	0.0051256
KLRF1	2.4076	0.0067815
MAT1A	2.4032	0.0055363
CCDC13	2.4028	0.0047706
XCR1	2.4021	0.0063584
TMEM156	2.3984	0.0053015
AGBL2	2.3964	0.0047518
NAT8B	2.3964	0.0087598
CCDC79	2.3939	0.010007
HBA1	2.3913	0.0050185
TFAMP1	2.3913	0.014119
PLA2G3	2.3898	0.0083167
MMRN2	2.3773	0.0046772
HSF5	2.3772	0.011249
44630	2.3758	0.0059476
LOC100505659	2.3719	0.0049049
MIR567	2.3691	0.0099544
DUSP2	2.3581	0.0050364
SLC51A	2.3541	0.0056873
RNF157	2.3452	0.0053139
WDR16	2.3451	0.011793
SOX18	2.3427	0.0055139
BAMBI	2.3398	0.0053021
ANXA9	2.3384	0.0053674
ATOH8	2.337	0.0054998
C9orf170	2.3349	0.014284
C1orf95	2.3345	0.00596
DNAH8	2.3301	0.0082426
LOC157381	2.3295	0.0059859
ADAD2	2.3294	0.0093653
SPEG	2.3276	0.0055306
TEN1-CDK3	2.3236	0.0066147
TPSAB1	2.3163	0.0057132
SNORA77	2.3133	0.0074217
OGN	2.313	0.013123
SLC34A3	2.306	0.0085483
PLA2G10	2.3031	0.0080613
CDH17	2.302	0.0075143
HOXB-AS3	2.2998	0.010834
ITGAD	2.2926	0.0082224
UPK1A	2.2908	0.0061609
SRPX	2.2893	0.0064158
DLEU7	2.2867	0.0089038
PIWIL2	2.2842	0.0072661
LINC00663	2.284	0.0066359
SLC16A12	2.2784	0.010156
CR1L	2.2777	0.0089878
MREG	2.2713	0.0065714
FLJ34503	2.2658	0.010244
SCN5A	2.2537	0.0072882
TRIM54	2.2525	0.0085719
TGM3	2.2524	0.0097962
CHST5	2.2502	0.0095138
LINC00841	2.2475	0.012924
LOC285540	2.245	0.007775
IL17C	2.2441	0.013088
LINC00479	2.2405	0.013528
CYP2D6	2.2368	0.0079747
NMUR1	2.2347	0.0099991
SCML4	2.2298	0.0082154
UBQLNL	2.229	0.010614
C11orf96	2.2252	0.0077053
GATM	2.2244	0.0076466
PROX2	2.223	0.012642
MIR3918	2.2197	0.013003
MIR196A1	2.2178	0.010075
SCNN1B	2.2178	0.0078139
SLED1	2.2167	0.0083448
TNNT3	2.2163	0.0082172
PKHD1L1	2.2105	0.0089149
SPIB	2.2102	0.0089263
HYAL1	2.2043	0.0087158
ALOXE3	2.2037	0.0089108
LOC201651	2.2035	0.0084167
TTPA	2.203	0.0087565
SLC7A11	2.2013	0.0081787
RNASE2	2.1998	0.012311
PDZK1IP1	2.1995	0.0082893
SLC9C1	2.1919	0.012167
AADAC	2.1885	0.0087217
COL11A2	2.1882	0.0088048
CD7	2.1861	0.0089377
APLNR	2.1859	0.0087562
CNR1	2.1846	0.010434
LOC100132354	2.1829	0.0095671
KMO	2.1827	0.0091529
PLLP	2.1696	0.0092963
COX4I2	2.1695	0.011327
SNRK-AS1	2.1676	0.0095091
SIGLEC14	2.1664	0.0095483
PABPC5	2.1642	0.014848
LHFPL3-AS2	2.1628	0.011413
HOXA9	2.1606	0.010501
ARSI	2.1595	0.010332
CCL5	2.1587	0.0094215
DNAJC27-AS1	2.1574	0.012328
CD6	2.1559	0.0097263
ADTRP	2.1558	0.010071
GINS3	2.1533	0.0095344
NTF4	2.1499	0.010415
RAMP3	2.142	0.010559
ANKRD31	2.1401	0.011523
CD3G	2.1388	0.010356
LOC100499405	2.1384	0.011183
SLC34A2	2.1374	0.010116
FLJ45445	2.1298	0.010865
FGFR2	2.1277	0.010346
AOX1	2.1265	0.010633
RTN4RL1	2.1253	0.013984
EMX2	2.1246	0.010666
SCN4B	2.1233	0.011802
SAA1	2.1185	0.013344
MS4A1	2.1136	0.012227
SYNPO2	2.1111	0.010836
SSTR5-AS1	2.1075	0.011834
RNF112	2.1051	0.013213
FAM154B	2.1044	0.014503
VIPR2	2.1041	0.013493
FCRLA	2.1002	0.013211
EMID1	2.0974	0.011983
ALOX15	2.0965	0.01204
SLC38A4	2.0944	0.011861
GSTM5	2.0936	0.013912
SLC22A1	2.0935	0.01258
TMEM220-AS1	2.093	0.013719
SLC22A20	2.0913	0.01171
SIGLEC17P	2.091	0.013658
DNAJC28	2.0896	0.012791
MIR3687	2.0876	0.011604
TMC8	2.085	0.011837
OLFM1	2.0846	0.013188
PTGFR	2.0817	0.012241
RAB44	2.079	0.013268
MIR1281	2.0788	0.012627
CXCL5	2.0784	0.012427
CLEC17A	2.0737	0.014376
ACTG2	2.073	0.012224
HSPB7	2.0718	0.012864
CRYAB	2.0706	0.012725
CXCR2P1	2.0683	0.013686
MMP3	2.0625	0.013214
SFRP4	2.0593	0.012817
CPA4	2.0534	0.014241
P2RX1	2.0444	0.013735
TCF21	2.0381	0.014007
NPAP1	2.0315	0.014989
LOC339803	2.0271	0.014598
