# Supplementary material for: Impact of intra‐tumoral immunity on predicting response and survival after neoadjuvant cisplatin‐based chemotherapy in patients with muscle invasive bladder cancer
Source: Cancer Med. 2024 Aug 9;13(15):e70088. doi: 10.1002/cam4.70088 (PMC11310761; doi:10.1002/cam4.70088)
Supplement: Supplementary file 2 — Table S2. IPA enrichment analysis of genes involved in Inflammatory pathways are found enriched in pCR versus non‐pCR MIBC patients undergoing neoadjuvant chemotherapy. [file CAM4-13-e70088-s003.xlsx]

## Sheet: Supplementary Table S2
Supplementary Table S2: IPA enrichment analysis of genes involved in Inflammatory pathways are found enriched in in pCR vs. non-pCR MIBC patients undergoing neoadjuvant chemotherapy
Categories	Diseases or Functions Annotation	p-value	Predicted Activation State	Activation z-score	Molecules	# Molecules
Inflammatory Response,Organismal Injury and Abnormalities	Inflammation of organ	9.62e-12	Decreased	-2.295	ACKR1,ADH4,ADRA2B,ADRB3,ALOX15,APOA2,APOBEC3A,CASR,CCL5,CD19	87
Inflammatory Response,Organismal Injury and Abnormalities	Inflammation of body cavity	3.09e-11	Decreased	-2.29	ACKR1,ADH4,ADRA2B,ADRB3,ALOX15,APOA2,CASR,CCL5,CD19,CFTR	69
Inflammatory Response,Organismal Injury and Abnormalities	Inflammation of absolute anatomical region	2.63e-10	Decreased	-2.335	ACKR1,ADH4,ADRA2B,ADRB3,ALOX15,APOA2,CASR,CCL5,CD19,CD6	75
Connective Tissue Disorders,Inflammatory Disease,Inflammatory Response,Organismal Injury and Abnormalities,Skeletal and Muscular Disorders	Inflammation of joint	1.07e-09		-0.333	ADRA2B,ADRB3,ALOX15,BLK,CCL19,CCL5,CD6,CFP,CLEC4D,CNR1	61
Cellular Movement,Hematological System Development and Function,Immune Cell Trafficking,Inflammatory Response	Cell movement of phagocytes	3.26e-07	Increased	4.044	ACKR1,ADRB3,ALOX15,CASR,CCL19,CCL5,CFTR,CNR1,CNR2,COL4A3	39
Gastrointestinal Disease,Inflammatory Response,Organismal Injury and Abnormalities	Inflammation of gastrointestinal tract	6.9e-07		-1	ALOX15,APOBEC3A,CCL5,CD19,CFTR,CHRDL2,CRH,CRHR2,CXCL5,CXCL6	36
Connective Tissue Disorders,Immunological Disease,Inflammatory Disease,Inflammatory Response,Organismal Injury and Abnormalities,Skeletal and Muscular Disorders	Rheumatoid arthritis	1.18e-06			ADRA2B,ALOX15,BLK,CCL19,CCL5,CD6,CLEC4D,CNTNAP4,COL11A2,CSF3	41
Inflammatory Response	Inflammatory response	1.39e-06		1.446	ACKR1,ADTRP,ALOX15,CASR,CCL19,CCL5,CFTR,CNR2,CR1L,CRH	46
Connective Tissue Disorders,Inflammatory Disease,Inflammatory Response,Organismal Injury and Abnormalities,Skeletal and Muscular Disorders	Osteoarthritis	4.93e-06			ADRA2B,ADRB3,ALOX15,CNR1,CNR2,CRYAB,CXCL6,GLP1R,HYAL1,MMP10	21
Cellular Movement,Hematological System Development and Function,Immune Cell Trafficking,Inflammatory Response	Cell movement of neutrophils	4.98e-06	Increased	3.27	ACKR1,ADRB3,ALOX15,CCL19,CCL5,CFTR,CRH,CSF3,CXCL5,CXCL6	24
Cellular Movement,Hematological System Development and Function,Immune Cell Trafficking,Inflammatory Response	Chemotaxis of leukocytes	5.66e-06	Increased	3.928	CASR,CCL19,CCL5,CNR2,CSF3,CX3CR1,CXCL5,CXCL6,CXCR5,ELN	24
Connective Tissue Disorders,Inflammatory Disease,Inflammatory Response,Organismal Injury and Abnormalities,Skeletal and Muscular Disorders	Knee osteoarthritis	6.64e-06			ADRA2B,ADRB3,CNR1,CNR2,GLP1R,HYAL1,MMP3,SCN5A,SLC6A2,WSCD2	10
Gastrointestinal Disease,Inflammatory Disease,Inflammatory Response,Organismal Injury and Abnormalities	Enteritis	7.52e-06		-0.553	ALOX15,CCL5,CD19,CHRDL2,CRH,CRHR2,CXCL5,CXCL6,DMBT1,DUOXA2	31
Cellular Movement,Hematological System Development and Function,Immune Cell Trafficking,Inflammatory Response	Chemotaxis of phagocytes	9.08e-06	Increased	3.801	CASR,CCL19,CCL5,CSF3,CX3CR1,CXCL5,CXCL6,ELN,G6PC1,HOXA9	21
Cell-To-Cell Signaling and Interaction,Hematological System Development and Function,Immune Cell Trafficking,Inflammatory Response	Activation of leukocytes	1.45e-05	Increased	2.808	BLK,CASR,CCL5,CD19,CD3G,CD6,CD7,CFTR,CLEC4D,CNR1	39
Cell-To-Cell Signaling and Interaction,Cellular Function and Maintenance,Hematological System Development and Function,Inflammatory Response	Phagocytosis by M2 macrophages	1.65e-05			mir-142,mir-24,mir-30	3
Gastrointestinal Disease,Inflammatory Disease,Inflammatory Response,Organismal Injury and Abnormalities	Dextran sodium sulfate-induced colitis	1.83e-05			ALOX15,CCL5,CD19,CHRDL2,CXCL6,DUOXA2,GATM,HLA-DRB5,MMP10,MMP3	14
Cellular Movement,Hematological System Development and Function,Immune Cell Trafficking,Inflammatory Response	Cellular infiltration by phagocytes	2.65e-05	Increased	2.09	ACKR1,ADRB3,ALOX15,CCL19,CFTR,CNR1,CNR2,COL4A3,CRH,CSF3	22
Cellular Movement,Hematological System Development and Function,Immune Cell Trafficking,Inflammatory Response	Migration of neutrophils	3.64e-05	Increased	2.198	ACKR1,CCL19,CCL5,CRH,CXCL5,CXCL6,MMP7,NLRP12,PIGR,PLA2G10	12
Cellular Movement,Hematological System Development and Function,Immune Cell Trafficking,Inflammatory Response	Migration of phagocytes	3.84e-05	Increased	2.816	ACKR1,ALOX15,CCL19,CCL5,CNR1,CRH,CSF3,CX3CR1,CXCL5,CXCL6	20
Cell-To-Cell Signaling and Interaction,Cellular Function and Maintenance,Hematological System Development and Function,Inflammatory Response	Phagocytosis by M1 macrophages	4.07e-05			mir-142,mir-24,mir-30	3
Cellular Movement,Hematological System Development and Function,Immune Cell Trafficking,Inflammatory Response	Cell movement of macrophages	4.14e-05	Increased	2.197	ACKR1,ADRB3,ALOX15,CCL19,CCL5,CNR1,CNR2,COL4A3,CX3CR1,DMBT1	21
Gastrointestinal Disease,Inflammatory Disease,Inflammatory Response,Organismal Injury and Abnormalities	Inflammation of the large intestine	4.15e-05		-1.47	ALOX15,CCL5,CD19,CHRDL2,CXCL5,CXCL6,DMBT1,DUOXA2,FGFR2,GATM	28
Gastrointestinal Disease,Inflammatory Disease,Inflammatory Response,Organismal Injury and Abnormalities	Colitis	5.06e-05		-1.42	ALOX15,CCL5,CD19,CHRDL2,CXCL5,CXCL6,DMBT1,DUOXA2,FGFR2,GATM	27
Hematological System Development and Function,Inflammatory Response,Tissue Morphology	Quantity of phagocytes	0.000129		1.988	ADRB3,ADTRP,ALOX15,CCL19,CD19,CLEC4D,CNR2,CSF3,CX3CR1,CXCL6	27
Cellular Movement,Hematological System Development and Function,Immune Cell Trafficking,Inflammatory Response	Chemotaxis of neutrophils	0.000183	Increased	2.738	CCL19,CCL5,CSF3,CXCL5,CXCL6,G6PC1,NLRP12,PIGR,PLA2G10,PNOC	12
Cellular Movement,Hematological System Development and Function,Immune Cell Trafficking,Inflammatory Response	Chemotaxis of granulocytes	0.000222	Increased	2.926	CCL19,CCL5,CSF3,CXCL5,CXCL6,G6PC1,NLRP12,PIGR,PLA2G10,PNOC	13
Connective Tissue Disorders,Inflammatory Disease,Inflammatory Response,Organismal Injury and Abnormalities,Skeletal and Muscular Disorders	Ankylosing spondylitis	0.000228			FGFR2,MMP3,MS4A1,PLA2G2A,SAA1,SLC6A2	6
Cell-To-Cell Signaling and Interaction,Hematological System Development and Function,Immune Cell Trafficking,Inflammatory Response	Activation of phagocytes	0.000236		1.997	CASR,CCL5,CFTR,CLEC4D,CNR1,CNR2,CRH,CSF3,CX3CR1,CXCL5	22
Inflammatory Disease,Inflammatory Response,Organismal Injury and Abnormalities,Renal and Urological Disease	Glomerulonephritis	0.000424			CCL5,CD19,COL4A3,CX3CR1,MS4A1,MYO15A,PIGR,REN,SELE,SOX18	17
Cell-To-Cell Signaling and Interaction,Cellular Function and Maintenance,Inflammatory Response	Phagocytosis of antigen presenting cells	0.000431		0.573	ALOX15,APOA2,CSF3,let-7,mir-10,mir-142,mir-24,SAA1,SCN5A,SFTPA1	11
Cellular Movement,Hematological System Development and Function,Immune Cell Trafficking,Inflammatory Response	Influx of neutrophils	0.000447		0.928	CNR2,CSF3,CX3CR1,CXCL5,CXCL6,PTGIS	6
