# Supplementary material for: Impact of intra‐tumoral immunity on predicting response and survival after neoadjuvant cisplatin‐based chemotherapy in patients with muscle invasive bladder cancer
Source: Cancer Med. 2024 Aug 9;13(15):e70088. doi: 10.1002/cam4.70088 (PMC11310761; doi:10.1002/cam4.70088)
Supplement: Supplementary file 3 — Table S3. IPA enrichment analysis of genes involved in cell–cell adhesion is found enriched in non‐pCR versus pCR MIBC patients undergoing neoadjuvant chemotherapy. [file CAM4-13-e70088-s001.xlsx]

## Sheet: Supplementary Table S3
Supplementary Table S3. IPA enrichment analysis of genes involved in cell- cell adhesion are found enriched in non-pCR vs pCR MIBC patients undergoing neoadjuvant chemotherapy
Categories	Diseases or Functions Annotation	p-value	Predicted Activation State	Activation z-score	Molecules	# Molecules
Cell-To-Cell Signaling and Interaction,Nervous System Development and Function	Neurotransmission	4.38e-25		-1.882	ANKS1B,ARC,CA8,CACNA1A,CACNA1B,CACNA1G,CACNA2D3,CAMKV,CBLN1,CCK,CDH2,CHAT,CHRM4,CHRNB2,CPLX2,CSPG5,DLG2,DLGAP3,DRD1,DTNA,EFNB3,ELFN2,FGF12,GABRB2,GABRG2,GAL,GRIA2,GRIK2,GRIK4,GRIN1,GRIN3A,HCN4,IL1B,JPH3,KCNC1,KCNJ11,KCNN1,KCNQ4,KISS1R,KLK8,LRP4,LYPD1,NMU,NPTX1,NRCAM,NRXN1,NTNG2,NTRK2,OPRK1,PAK3,PCDHB8,PLAT,RELN,RIMBP2,RIMS2,SCN2A,SCN8A,SCN9A,SEZ6,SH3GL2,SLC1A2,SLC4A8,ST8SIA2,STXBP1,SYN2,SYP,TH,TU…	69
Cell-To-Cell Signaling and Interaction,Nervous System Development and Function	Synaptic transmission	1.81e-21	Decreased	-2.802	ANKS1B,ARC,CA8,CACNA1A,CACNA1B,CACNA1G,CACNA2D3,CAMKV,CBLN1,CCK,CDH2,CHAT,CHRM4,CHRNB2,CSPG5,DLG2,DLGAP3,DRD1,DTNA,EFNB3,ELFN2,FGF12,GABRB2,GABRG2,GAL,GRIA2,GRIK2,GRIK4,GRIN1,GRIN3A,HCN4,IL1B,KCNN1,KCNQ4,KISS1R,LRP4,LYPD1,NMU,NPTX1,NRCAM,NRXN1,NTNG2,OPRK1,PAK3,PCDHB8,PLAT,RELN,RIMBP2,SH3GL2,SLC1A2,SLC4A8,STXBP1,SYN2,SYP,TH,TUBB2B,UNC13A	57
Cell-To-Cell Signaling and Interaction,Nervous System Development and Function	Potentiation of synapse	6.61e-10	Decreased	-2.101	ADD2,ARC,CACNA1A,CALB1,CALB2,CAMK2B,CDH2,CHRNB2,CPLX2,DRD1,EFNB3,GABRG2,GAL,GPT,GRIA2,GRIK2,GRIN1,IL1B,ITPKA,JPH3,KCNC1,KCNH3,NPTX1,NTRK2,PAK3,PLAT,RASGRF2,RELN,SYP,SYT12,TAC1,UNC13A	32
Cell-To-Cell Signaling and Interaction,Nervous System Development and Function	Long-term potentiation	2.17e-09	Decreased	-2.094	ADD2,ARC,CACNA1A,CALB1,CALB2,CAMK2B,CDH2,CHRNB2,CPLX2,DRD1,EFNB3,GABRG2,GAL,GPT,GRIA2,GRIK2,GRIN1,IL1B,ITPKA,JPH3,KCNC1,KCNH3,NPTX1,NTRK2,PAK3,PLAT,RASGRF2,RELN,SYP,SYT12,UNC13A	31
Cell-To-Cell Signaling and Interaction,Cellular Assembly and Organization,Cellular Development,Cellular Function and Maintenance,Cellular Growth and Proliferation,Nervous System Development and Function,Tissue Development	Developmental process of synapse	2.46e-09	Decreased	-2.942	ADD2,C1QL2,CACNA1A,CAMK2B,CBLN1,CDH2,CHAT,CHRNB2,DLGAP3,EFNB3,FGF13,GABRB2,GABRG2,GRIN1,KIF1A,KLK8,LINGO2,LRP4,NRCAM,NRN1,NRXN1,NTRK2,ONECUT1,PCDHB8,RELN,SEZ6,ST8SIA2,SYN2,SYP,UNC13A	30
Cell-To-Cell Signaling and Interaction,Cellular Assembly and Organization,Cellular Function and Maintenance	Development of gap junctions	3.87e-09	Decreased	-2.54	ADD2,C1QL2,CACNA1A,CAMK2B,CBLN1,CDH2,CHAT,CHRNB2,DLGAP3,EFNB3,FGF13,GABRB2,GABRG2,GRIN1,IL1B,KIF1A,KLK8,LINGO2,LRP4,NRCAM,NRN1,NRXN1,NTRK2,ONECUT1,PCDHB8,RELN,SEZ6,ST8SIA2,SYN2,SYP,UNC13A	31
Cell Morphology,Cell-To-Cell Signaling and Interaction,Nervous System Development and Function	Plasticity of synapse	1.33e-08		-1.82	ADD2,CALB1,CAMK2B,CAMK2N2,CPLX2,CPLX3,CTNND2,DLGAP3,DRD1,GRIA2,GRIK2,GRIN1,ITPKA,JPH3,KCNH3,NTRK2,PLAT,RIMBP2,SYP,VGF	20
Cell-To-Cell Signaling and Interaction,Cellular Assembly and Organization	Formation of intercellular junctions	1.75e-08		-1.949	ADD2,ALX1,C1QL2,CACNA1A,CAMK2B,CBLN1,CDH2,CHAT,CHRNB2,CLDN19,DLGAP3,EFNB3,FGF13,GABRB2,GABRG2,GRIN1,IL1B,KIF1A,KLK8,LINGO2,LRP4,NR1H4,NRCAM,NRN1,NRXN1,NTRK2,ONECUT1,PCDHB8,PRLR,RELN,SEZ6,ST8SIA2,SYN2,SYP,UNC13A	35
Cell-To-Cell Signaling and Interaction,Cellular Assembly and Organization,Cellular Function and Maintenance	Assembly of intercellular junctions	2.84e-08	Decreased	-2.54	ADD2,C1QL2,CACNA1A,CAMK2B,CBLN1,CDH2,CHAT,CHRNB2,CLDN19,DLGAP3,EFNB3,FGF13,GABRB2,GABRG2,GRIN1,IL1B,KIF1A,KLK8,LINGO2,LRP4,NR1H4,NRCAM,NRN1,NRXN1,NTRK2,ONECUT1,PCDHB8,RELN,SEZ6,ST8SIA2,SYN2,SYP,UNC13A	33
Cell-To-Cell Signaling and Interaction,Nervous System Development and Function	Action potential of cells	4.63e-08	Increased	2.15	CACNA1A,CACNA1G,CDH2,CHRNB2,CPLX2,DLGAP3,DRD1,GRIA2,GRIK2,IL1B,JPH3,KCNC1,KCNJ11,KLK8,NTRK2,SCN2A,SCN8A,SCN9A,SEZ6,ST8SIA2,SYN2	21
Cell-To-Cell Signaling and Interaction,Nervous System Development and Function	Excitatory postsynaptic potential	6.87e-08		-0.099	ARC,CACNA1A,CBLN1,CPLX2,CPLX3,DLGAP3,GRIA2,GRIK2,GRIN1,IL1B,JPH3,KLK8,NRN1,NRXN1,NTRK2,RELN,RIMS2,SEZ6,SH3GL2,SYN2	20
Cell-To-Cell Signaling and Interaction,Nervous System Development and Function	Synaptic transmission of intercellular junctions	1.56e-07		-1.964	CACNA1A,CACNA1G,CACNA2D3,CHAT,CHRM4,CHRNB2,DTNA,GRIK2,LRP4,LYPD1,STXBP1	11
Cell-To-Cell Signaling and Interaction,Nervous System Development and Function	Action potential of neurons	1.69e-07		1.911	CACNA1A,CACNA1G,CHRNB2,CPLX2,DLGAP3,DRD1,GRIA2,GRIK2,IL1B,JPH3,KCNC1,KCNJ11,KLK8,NTRK2,SCN2A,SCN8A,SCN9A,SEZ6,SYN2	19
Cell-To-Cell Signaling and Interaction,Cellular Growth and Proliferation,Nervous System Development and Function	Stimulation of neurons	2.58e-07		-0.044	CACNA1G,CCK,CDH2,CHRNB2,DRD1,GABRG2,GAL,IL1B,KCNH3,KISS1R,NPTX1,NRN1,NTRK2,SCN9A,TAC1	15
Cell-To-Cell Signaling and Interaction,Nervous System Development and Function	Excitatory postsynaptic current	6.71e-07			CACNA1A,CBLN1,CPLX2,CPLX3,CSPG5,DNER,FGF13,GRIK4,LYPD1,NRXN1,RIMBP2,SEZ6	12
Cell-To-Cell Signaling and Interaction	Synaptic depression	7.93e-07		-0.988	CACNA1A,CAMK2B,CBLN1,CHRM4,CSPG5,DLGAP3,DRD1,EFNB3,GRIA2,GRIN1,IL1B,NRXN1,NTRK2,SH3GL2,STXBP1,SYN2,UNC13A,VGF	18
Cell-To-Cell Signaling and Interaction,Nervous System Development and Function	Synaptic transmission of synapse	1.03e-06			CACNA1A,CACNA1G,CACNA2D3,CHAT,CHRM4,CHRNB2,DTNA,GRIK2,LYPD1,STXBP1	10
Cell-To-Cell Signaling and Interaction,Cellular Assembly and Organization	Cell-cell contact	1.5e-06		-1.929	ADD2,ALX1,ASCL2,ASTN1,C1QL2,CACNA1A,CAMK2B,CASP14,CBLN1,CDH2,CHAT,CHRNB2,CLDN19,DLGAP3,DSG3,DTNA,ECEL1,EFNB3,FGF13,GABRB2,GABRG2,GAP43,GOLGA7B,GRIN1,HOXD11,IGSF5,IL1B,KIF1A,KLK6,KLK8,LAMA3,LINGO2,LRP4,NCAM2,NPTX1,NPTX2,NR1H4,NRCAM,NRN1,NRXN1,NT5E,NTRK2,ONECUT1,PAK3,PCDHB8,PCDHGB1,PIP5K1B,PODXL,PRLR,PROC,RASGRF2,RELN,SEZ6,SH3GL2,ST8SIA2,SYN2,SYP,TDRD9,TENM2,TEX15,TMPRSS11E,UNC13A	62
Cell-To-Cell Signaling and Interaction,Molecular Transport,Small Molecule Biochemistry	Release of neurotransmitter	1.93e-06	Decreased	-2.28	CHRM4,CHRNB2,CPLX2,EN1,GAL,GRIN1,IL1B,NRXN1,NTRK2,OPRK1,PLAT,STXBP1,SYN2,SYP,TAC1,TH,UNC13A	17
Cell-To-Cell Signaling and Interaction,Nervous System Development and Function	Excitatory postsynaptic potential of neurons	2.5e-06			CACNA1A,CPLX2,DLGAP3,GRIA2,GRIK2,IL1B,JPH3,KLK8,NTRK2,SEZ6,SYN2	11
Cell Morphology,Cell-To-Cell Signaling and Interaction,Cellular Assembly and Organization	Morphology of gap junctions	3.9e-06			CACNA1A,CBLN1,CDH2,CHAT,DTNA,ECEL1,GAP43,LRP4,NPTX1,NRCAM,NRN1,PAK3,SH3GL2,UNC13A	14
Cell-To-Cell Signaling and Interaction,Cellular Growth and Proliferation,Nervous System Development and Function	Stimulation of cholinergic neurons	4.99e-06		-1.982	CCK,GAL,IL1B,TAC1	4
Cell-To-Cell Signaling and Interaction,Cellular Growth and Proliferation,Nervous System Development and Function	Excitation of neurons	5.73e-06		1.526	CACNA1G,CCK,CHRNB2,DRD1,GABRG2,GAL,IL1B,KCNH3,NPTX1,NRN1,NTRK2,SCN9A	12
Cell Morphology,Cell-To-Cell Signaling and Interaction,Cellular Assembly and Organization,Nervous System Development and Function,Tissue Morphology	Morphology of synapse	1.06e-05			CACNA1A,CBLN1,CDH2,CHAT,DTNA,ECEL1,GAP43,LRP4,NPTX1,NRN1,PAK3,SH3GL2,UNC13A	13
Cell-To-Cell Signaling and Interaction,Drug Metabolism,Molecular Transport,Small Molecule Biochemistry	Release of dopamine	1.7e-05		-1.361	CHRM4,CHRNB2,EN1,GAL,GRIN1,NTRK2,OPRK1,PLAT,SYN2,TH	10
Cell Morphology,Cell-To-Cell Signaling and Interaction,Cellular Assembly and Organization	Morphology of intercellular junctions	3.42e-05			CACNA1A,CBLN1,CDH2,CHAT,DTNA,ECEL1,GAP43,IL1B,LRP4,NPTX1,NRCAM,NRN1,PAK3,SH3GL2,UNC13A	15
Cell-To-Cell Signaling and Interaction,Nervous System Development and Function	Synaptic transmission of cerebral cortex cells	3.84e-05		-1.756	ANKS1B,DRD1,GRIA2,GRIK2,GRIN1,IL1B,SH3GL2,STXBP1,SYP	9
Cell-To-Cell Signaling and Interaction,Molecular Transport,Small Molecule Biochemistry	Secretion of neurotransmitter	5.32e-05	Decreased	-2.121	CACNA1A,CACNA1B,CCK,CHAT,CHRNB2,CPLX2,CPLX3,IL1B,NRXN1,NTRK2,OPRK1,RIMS2,STXBP1,SYN2,UNC13A	15
Cell-To-Cell Signaling and Interaction,Cellular Assembly and Organization,Nervous System Development and Function,Tissue Morphology	Quantity of synapse	5.51e-05		-0.938	CHAT,DLGAP3,GABRG2,GRIN1,NPTX1,NPTX2,NRCAM,NTRK2,PCDHGB1,RELN	10
Cell-To-Cell Signaling and Interaction,Nervous System Development and Function	Inhibitory postsynaptic current	5.92e-05			CACNA1A,CPLX2,CPLX3,CSPG5,FGF13,GPR37,GRIK2,LHX6	8
