# Supplementary material for: Impact of intra‐tumoral immunity on predicting response and survival after neoadjuvant cisplatin‐based chemotherapy in patients with muscle invasive bladder cancer
Source: Cancer Med. 2024 Aug 9;13(15):e70088. doi: 10.1002/cam4.70088 (PMC11310761; doi:10.1002/cam4.70088)
Supplement: Supplementary file 4 — Table S4. List of the 56 selected immune‐related proteins assessed by DSP in pCR versus non‐pCR MIBC patients prior to NAC treatment. [file CAM4-13-e70088-s004.xlsx]

## Sheet: ST4
Supplementary Table S4: List of the 56 selected immune related proteins assessed by DSP in pCR vs non-pCR MIBC patients prior to NAC treatment.
Protein name	Log2FC	Pvalue
HLA-DR	1.31998	0.0272758
B7-H3	0.739341	0.00386145
CD20	0.601614	0.341408
CD11c	0.484934	0.341189
CD40	0.477721	0.355272
CD68	0.436619	0.174842
EpCAM	0.43159	0.334652
CD163	0.427505	0.153493
CD39	0.413814	0.429969
CD34	0.353407	0.158398
Beta-2-microglobulin	0.21952	0.319868
CD14	0.212188	0.513795
PanCk	0.205156	0.626323
CD4	0.119244	0.837775
Her2	0.11264	0.59521
CD3	0.0982921	0.899757
GAPDH	0.0879229	0.813371
MART1	0.0458525	0.700791
PR	0.0449733	0.848921
CD31	-0.00888172	0.959892
SMA	-0.0183159	0.978387
CD66b	-0.020092	0.903345
PTEN	-0.0392801	0.909127
CD11b	-0.0540956	0.842245
CD27	-0.0815427	0.807843
Ki-67	-0.0816355	0.815282
FOXP3	-0.106276	0.609569
CD8	-0.127762	0.71609
Tim-3	-0.179064	0.490727
4-1BB	-0.183034	0.620103
Fibronectin	-0.216106	0.719504
ER-alpha	-0.237678	0.522215
Histone H3	-0.241396	0.33013
PD-1	-0.334706	0.342088
GZMB	-0.350791	0.234421
NY-ESO-1	-0.367737	0.18078
VISTA	-0.477078	0.263194
CD45	-0.495149	0.324683
GITR	-0.504354	0.00831176
CTLA4	-0.510706	0.012831
OX40L	-0.517882	0.160234
Bcl-2	-0.544433	0.0387793
CD56	-0.580068	0.0373284
S6	-0.595591	0.0943709
PD-L2	-0.608497	0.000406222
ARG1	-0.65207	0.000542081
LAG3	-0.691452	0.00232887
CD45RO	-0.711262	0.0662442
PD-L1	-0.793009	0.00851055
ICOS	-0.79317	0.0110199
IDO1	-0.845127	0.0177313
CD80	-0.89357	0.000146196
CD127	-0.924123	0.00801737
CD25	-1.00169	0.0113206
STING	-1.47179	0.00133419
CD44	-1.80356	0.000385619
